# Supplementary material for: Iodinated Contrast Media Dose Protocols for Computed Tomography Investigations of the Abdomen: A Systematic Review and Meta-Analysis
Source: J Imaging. 2026 Jul 6;12(7):301. doi: 10.3390/jimaging12070301 (PMC13412522; doi:10.3390/jimaging12070301)
Supplement: Supplementary file 1 [file jimaging-12-00301-s001.zip]

Archive with 1 entries (1 files):
- jimaging-4326443-supplementary.pdf
